# Supplementary material for: Integration event induced changes in recombinant protein productivity in Pichia pastoris discovered by whole genome sequencing and derived vector optimization
Source: Microb Cell Fact. 2016 May 20;15:84. doi: 10.1186/s12934-016-0486-7 (PMC4874018; doi:10.1186/s12934-016-0486-7)
Supplement: Supplementary file 1 — 10.1186/s12934-016-0486-7Criteria used for sorting P. pastoris strains into different groups of “regular” and “irregular” clones, as well as scoring system for selection of clones for sequencing. [file 12934_2016_486_MOESM1_ESM.xls]

## Sheet: Tabelle1
Group	Criteria
High producer	GCN ≥ 1.5 AND ExpLvl/GCN ≥ 0.5
Overachiever	ExpLvl ≥ 1.0 AND GCN ≤ 1.5 AND ExpLvLl/GCN ≥ 1.5
Underachiever	GCN ≥ 1.5 AND ExpLvl/GCN ≤ 0.5 OR GCN ≥ 0.5 AND ExpLvl ≤ 0.5 AND ExpLvl/GCN ≤ 0.5
Low-/Non-producer	ExpLvl > 0.1 AND GCN ≤ 0.5 AND 0.5 ≤ ExpLvl/GCN ≤ 1.5 OR ExpLvl <0.1 AND GCN <0.1 AND Growth under selective conditions
Criteria/Points	2	0	1	2	3	4	5
GCN	< 0.5	0.5-1.4	1.5-3.0	3.1-4.4	4.5-6.0	6.1-7.4	≥ 7.5
ExpLvl	< 0.5	0.5-1.4	1.5-2.4	2.5-3.4	3.5-4.4	4.5-5.4	≥ 5.5
ExpLvl/GCN	< 0.5	0.5-1.4	1.5-2.0	2.1-3.0	3.1-4.0	4.1-5.0	≥5.1
Mut-Phenotype	-	Mut+	-	-	-	-	MutS
Comments
Clones that already were confirmed false-positive got a malus of -6
The range for the different criteria is based on the range of the corresponding value found for analyzed strains
Abbreviations
GCN	Gene Copy Number
ExpLvl	Normalized GFP expression level
