# Supplementary material for: Integration event induced changes in recombinant protein productivity in Pichia pastoris discovered by whole genome sequencing and derived vector optimization
Source: Microb Cell Fact. 2016 May 20;15:84. doi: 10.1186/s12934-016-0486-7 (PMC4874018; doi:10.1186/s12934-016-0486-7)
Supplement: Supplementary file 2 — 10.1186/s12934-016-0486-7Detailed genome sequencing statistics for all sequenced clones. [file 12934_2016_486_MOESM2_ESM.xls]

## Sheet: Tabelle1
	JPS014	JPS019	JPS056	JPS060	JPS072	JPS086	JPS087	JPS094	JPS095	JPS194	JPS230	JSP233	JPS289	JPS300	JPS379	JPS391	JPS394	JPS478	JPS495	JPS496	JPS500	JPS535	JPS536	JPS568	JPS604	JPS664	JPS670	JPS682	JPS733	JPS749	JPS782
Aligned Reads (All/PE):	1,490,918/742,073	3,777,116/1,869,958	2,942,397/1,469,649	3,031,122/1,513,722	2,206,477/1,094,219	1,841,379/915,965	3,507,907/1,752,435	2,002,140/997,133	1,914,151/956,117	3,524,019/1,745,014	1,797,090/892,900	1,798,640/891,247	2,738,184/1,358,725	4,114,506/2,037,693	3,166,844/1,571,427	1,922,145/952,493	2,263,322/1,124,271	1,787,459/887,604	3,980,241/1,976,350	2,961,104/1,467,834	2,525,225/1,254,673	2,817,080/1,395,088	1,976,046/977,790	2,100,950/1,040,588	2,480,747/1,229,773	3,872,357/1,917,506	4,007,049/1,981,457	5,121,780/2,537,408	1,651,934/818,627	4,238,528/2,105,376	1,766,186/875,947
Assembled Bases:	431783646	1085242059	731820926	813557554	636755661	537302104	840670703	583164108	502017127	1010121966	519714112	523571475	786590958	1193119978	909911866	553239744	654296034	519026174	1145075983	845403064	730467405	802657705	570488846	609920992	705197405	1116960618	1148503436	1480416492	478478744	1219211427	497801188
PE-Size(s):	803 +/- 243	678 +/- 232	672 +/- 253	693 +/- 252	756 +/- 245	753 +/- 259	655 +/- 250	739 +/- 261	720 +/- 259	674 +/- 231	779 +/- 244	737 +/- 257	719 +/- 244	706 +/- 238	705 +/- 242	756 +/- 246	763 +/- 245	790 +/- 245	694 +/- 237	705 +/- 239	755 +/- 245	692 +/- 236	771 +/- 245	773 +/- 246	696 +/- 237	684 +/- 234	684 +/- 231	669 +/- 228	792 +/- 245	669 +/- 230	701 +/- 240
Scaffolds (All/True):	35/35	37/37	45/45	35/35	37/37	33/33	38/38	31/31	45/45	38/38	33/33	31/31	32/32	38/38	33/33	36/36	35/35	34/34	49/49	39/39	52/52	35/35	33/33	37/37	34/34	34/34	35/35	36/36	31/31	33/33	39/39
Contigs (S/L/A):	80/89/145	70/81/166	79/87/129	68/74/125	83/94/177	77/85/165	69/74/135	67/84/159	82/98/151	72/86/164	72/84/127	69/91/598	82/89/154	75/80/155	71/84/151	74/83/131	71/81/143	75/84/134	89/105/195	79/90/170	88/92/162	80/89/172	77/84/142	75/82/142	79/93/165	75/90/223	72/91/196	71/97/207	71/83/143	74/90/180	91/104/170
Bases in Scaffolds:	9354958	9357288	9357362	9358081	9357047	9362065	9356638	9366612	9350451	9344511	9353532	9353799	9364780	9359558	9349790	9355429	9357898	9360199	9349423	9358173	9347773	9353273	9359661	9355180	9350177	9343272	9330933	9330482	9354243	9345632	9350874
Coverage:	46.16	115.98	78.21	86.94	68.05	57.39	89.85	62.26	53.69	108.1	55.56	55.97	83.99	127.48	97.32	59.14	69.92	55.45	122.48	90.34	78.14	85.82	60.95	65.2	75.42	119.55	123.09	158.66	51.15	130.46	53.24
GC content (%):	41.06	41.06	41.07	41.07	41.07	41.06	41.06	41.06	41.06	41.08	41.07	41.06	41.07	41.06	41.07	41.06	41.08	41.08	41.06	41.06	41.06	41.06	41.06	41.07	41.07	41.08	41.11	41.1	41.07	41.07	41.1
Avg. Scaffold:	267284	252899	207941	267373	252893	283698	246227	302148	207787	245908	283440	301735	292649	246304	283326	259873	267368	275299	190804	239953	179764	267236	283626	252842	275005	274802	266598	259180	301749	283200	239766
N50 Scaffold:	878042	1384376	700434	1384662	877751	1404188	751087	1402906	529362	877252	878172	1347668	1384951	1389575	919282	1384696	1384578	1384192	598460	1387215	477329	1385263	1384494	1384487	915390	1390064	915423	878121	1403183	1384235	584100
Largest Scaffold:	1437898	2030893	1383988	2030991	2032349	2032133	1432184	2033202	1019891	2031675	2032154	1431089	2036364	2031083	2032518	2172106	2172063	2031406	1403570	2032718	1194180	2031732	2032101	2031672	1448892	2031914	1448578	1447415	2032693	2174735	1448326
Avg. Scaf. Contig:	116559	133420	118176	137306	112406	121211	135321	139451	113728	129530	129541	135210	113840	124524	131373	126089	131469	124419	104789	118146	105974	116594	121207	124398	118009	124293	129308	131147	131358	125995	102448
Avg. Contig:	104919	115453	107427	126303	99411	109919	126304	111421	95351	108655	111218	102693	105000	116826	111250	112578	115417	111215	89023	103879	101443	104950	111200	113896	100451	103785	102566	96264	112535	103794	89828
N50 Contig:	417447	546675	389918	437961	437906	501543	475534	453759	317582	504044	504138	503369	406130	475863	426132	535908	591225	504031	291273	437957	289199	406130	475509	475889	373200	453821	425138	437961	503382	443745	273823
Largest Contig:	1276501	1276507	1276506	1063037	1275592	1276502	937051	1276503	1019891	1142259	1142301	1276502	1253611	1253611	1276506	1276492	1276501	1282582	704226	1276502	678038	1276505	1276437	1275604	766927	1142284	1276456	1275597	1142342	1276506	624293
