# Supplementary material for: Integration event induced changes in recombinant protein productivity in Pichia pastoris discovered by whole genome sequencing and derived vector optimization
Source: Microb Cell Fact. 2016 May 20;15:84. doi: 10.1186/s12934-016-0486-7 (PMC4874018; doi:10.1186/s12934-016-0486-7)
Supplement: Supplementary file 4 — 10.1186/s12934-016-0486-7Primer sequences. [file 12934_2016_486_MOESM4_ESM.xls]

## Sheet: Tabelle1
Primer	Sequence	Purpose
pAHBgl-Gib-FW	AGGCTTGGCGGCCGCAAACGGTTTTAG	Linearization of pAHBgl for Gibson Assembly
pAHBgl-Gib-RV	CGTTTCGAAGAATTCGTTGTTTTTTG	Linearization of pAHBgl for Gibson Assembly
GFP-Gib-FW	ACGAATTCTTCGAAACGATGGCTAGCAAAGGAGAAGAAC	Amplification of GFPuv with overhangs for Gibson Assembly
GFP-Gib-RV	GCGGCCGCCAAGCCTTTATTTGTAGAGCTCATCCATG	Amplification of GFPuv with overhangs for Gibson Assembly
pAHBgl-GFP-Gib-FW	GGAACGGAACGTATCTTAGCATGGTTGTGCGACAG	Linearization of pAHBgl-GFP for Gibson Assembly
pAHBgl-GFP-Gib-RV	CGTTTGCGGCCGCCAAGCCT	Linearization of pAHBgl-GFP for Gibson Assembly
CYC1-Gib-FW	AGGCTTGGCGGCCGCAAACGCCCCTTTTCCTTTGTCGAT	Amplification of CYC1TT with overhangs for Gibson Assembly
CYC1-Gib-RV	GCTAAGATACGTTCCGTTCCAGCTTGCAAATTAAAGCCTTC	Amplification of CYC1TT with overhangs for Gibson Assembly
GFP-qPCR-FW	GCGTGCTGAAGTCAAGTTTGAAGG	qPCR targeting GFPuv
GFP-qPCR-RV	CGAGTTTGTGTCCGAGAATGTTTCC	qPCR targeting GFPuv
ARG4-qPCR-FW	CTGACATACAACCGCATATCAGTGG	qPCR targeting ARG4
ARG4-qPCR-RV	TCGCTTGGGTGAGTTGATTGG	qPCR targeting ARG4
YDR514C-FW	GGTATTTCCCACTCCTCTTC	Amplification of YDR514C
YDR514C-RV	GAATGCGGGTATCACCATTC	Amplification of YDR514C
